# Supplementary material for: Crosstalk between Host Genome and Metabolome among People with HIV in South Africa
Source: Metabolites. 2022 Jul 6;12(7):624. doi: 10.3390/metabo12070624 (PMC9316179; doi:10.3390/metabo12070624)
Supplement: Supplementary file 1 [file metabolites-12-00624-s001.zip]

Archive with 3 entries (3 files):
- SuppFigS1_QQ_plots.pdf
- SuppFigS2_Man_plots.pdf
- SuppTableS1_R1_Tracked.pdf
